# Supplementary material for: Extraction Methods Determine the Quality of Soil Microbiota Acquisition
Source: Microorganisms. 2024 Feb 17;12(2):403. doi: 10.3390/microorganisms12020403 (PMC10891820; doi:10.3390/microorganisms12020403)
Supplement: Supplementary file 1 [file microorganisms-12-00403-s001.zip]

Archive with 1 entries (1 files):
- microorganisms-2850815-supplementary.pdf
